# Supplementary material for: The Influence of Different Cognitive Skills on Learning Agility Among Gen Z in Established and Start-Up Companies
Source: Behav Sci (Basel). 2026 Jun 24;16(7):1053. doi: 10.3390/bs16071053 (PMC13404940; doi:10.3390/bs16071053)
Supplement: Supplementary file 1 [file behavsci-16-01053-s001.zip]

Archive with 1 entries (1 files):
- behavsci-4341933-supplementary.pdf
